# Supplementary material for: Physiologically Based Pharmacokinetic Modelling of Cabozantinib to Simulate Enterohepatic Recirculation, Drug–Drug Interaction with Rifampin and Liver Impairment
Source: Pharmaceutics. 2021 May 22;13(6):778. doi: 10.3390/pharmaceutics13060778 (PMC8224782; doi:10.3390/pharmaceutics13060778)
Supplement: Supplementary file 1 [file pharmaceutics-13-00778-s001.zip]

Archive with 1 entries (1 files):
- pharmaceutics-1224709-SI.pdf
